# Supplementary material for: Heterophil-to-lymphocyte ratio varies with habitat fragmentation and canopy cover in a tropical understory insectivore
Source: J Ornithol. 2025 Aug 27;167(2):501–12. doi: 10.1007/s10336-025-02321-0 (PMC12988911; doi:10.1007/s10336-025-02321-0)
Supplement: Supplementary file 1 — Supplementary file1 (XLSX 33 KB) [file 10336_2025_2321_MOESM1_ESM.xlsx]

## Sheet: Supplementary file1
	ringno	CLR	nestID	year	YR	LAT	LON	ALT	date	agenestlings	nonestlings	sex	DNAsex	wing	head	TR1	TR2	TL1	TL2	weight	Cobase	cc3	PGcanopycover	VVH	fragsize	fragment	fragcombined	heterophils	lymphocytes	basophils	monocytes	eosinophils	Sum	HL	observer
1	AA25873	MZXR	PG1617AM003	1617	yr1617	-3.40255	38.3299	1931.34	2016-12-06	8	1	female	female	79	39.7	26.8	26.9	26.4	26.4	28	32.5	80.81	15	1.54	2.5	Yale	small	45	33	4	16	2	100	1.36	VO
2	AA19690	OMWZ	PG1617AM012	1617	yr1617	-3.35697	38.3432	1801.58	2016-12-29	8	2	female	female	83	39.8	26.7	26.6	26.6	26.6	29	10.7	99.8	20	1.6	130.43	Ngangao	NG	23	56	3	17	1	100	0.41	VO
3	AA23139	ZWMW	PG1617PK014	1617	yr1617	-3.35765	38.3424	1827.72	2017-01-01	7	2	female	female	80	40.6	27.3	27.2	27.1	27.1	28	14.4	99.72	20	1.6	130.43	Ngangao	NG	54	34	8	3	1	100	1.59	VO
4	AA33044	MGGO	PG1617PK012	1617	yr1617	-3.35617	38.3447	1780.35	2017-01-07	5	1	female	female	81	40.7	26.9	27	27	27	28	21.9	75.62	20	1.6	130.43	Ngangao	NG	57	33	0	10	0	100	1.73	VO
5	AA25790	YWMR	PG1617LC011	1617	yr1617	-3.40318	38.2993	1919.37	2017-01-08	7	1	female	female	81	39	26.9	26.9	26.9	26.8	30.8	NA	66.46	17	1.59	20.79	Msidunyi	small	57	22	5	4	12	100	2.59	VO
6	AA25796	PXMR	PG1617AM006	1617	yr1617	-3.4053	38.2995	1973.7	2017-01-12	5	2	female	female	80	41.6	26.7	26.8	26.7	26.7	29	13.8	60.99	11	1.47	20.79	Msidunyi	small	70	20	7	0	3	100	3.5	VO
7	A92547	MOR	PG1617PK020	1617	yr1617	-3.35592	38.3381	1829.38	2017-01-13	6	2	female	female	82	41	26.7	26.7	26.6	26.6	29	1	81.32	18	1.59	130.43	Ngangao	NG	60	24	5	4	8	101	2.5	VO
8	AA25768	ZMYR	PG1617PK023	1617	yr1617	-3.48172	38.3433	1572.13	2017-01-16	6	2	female	female	81	39.8	26.5	26.5	26.3	26.3	27.5	7.4	74.12	15	1.59	85.66	Chawia	CH	36	43	6	11	4	100	0.84	VO
9	AA19531	MZPW	PG1617AM036	1617	yr1617	-3.37168	38.341	1807.73	2017-01-17	6	2	female	female	83	40.4	27.2	27.2	27.2	27.2	30.5	NA	98.19	19	1.59	130.43	Ngangao	NG	70	24	2	2	2	100	2.92	VO
10	AA14522	BMPV	PG1617AM036	1617	yr1617	-3.37168	38.341	1807.73	2017-01-17	6	2	male	male	88	41.6	26.7	26.6	26.7	26.7	32.5	3.3	98.19	19	1.59	130.43	Ngangao	NG	59	37	3	1	0	100	1.59	VO
11	AA36646	XZZM	PG1617AM046	1617	yr1617	-3.35338	38.3377	NA	2017-01-20	7	2	male	male	89	48	28.4	28.4	28.3	28.2	34	6.9	99.36	16	1.5	130.43	Ngangao	NG	44	41	4	9	2	100	1.07	VO
12	AA11491	RBMX	PG1617AM044	1617	yr1617	-3.35499	38.3419	1778.7	2017-01-23	11	2	male	male	96	44.1	27.6	27.6	27.8	27.8	32	19.9	92.98	18	1.53	130.43	Ngangao	NG	29	65	1	5	0	100	0.45	VO
13	AA25892	GXMZ	PG1617AM035	1617	yr1617	-3.36875	38.3443	1790.29	2017-01-24	6	1	female	female	79	40	27.5	27.5	27.8	27.8	28.5	9.6	99.86	17	1.6	130.43	Ngangao	NG	49	25	5	8	13	100	1.96	VO
14	AA36705	VGWM	PG1617PK032	1617	yr1617	-3.3584	38.3386	1859.16	2017-01-25	5	2	male	male	92	43.2	28.5	28.4	28.4	28.4	36.5	3.3	80.68	19	1.58	130.43	Ngangao	NG	39	46	5	10	0	100	0.85	VO
15	AA25711	XMVX	PG1617LC024	1617	yr1617	-3.35289	38.3396	1815.08	2017-01-25	5	3	male	male	88	42.3	27.3	27.2	NA	NA	32	NA	95.46	17	1.53	130.43	Ngangao	NG	32	57	5	2	4	100	0.56	VO
16	AA25783	OMZX	PG1617AM050	1617	yr1617	-3.48441	38.3427	1561.62	2017-01-26	9	2	female	female	80	38.8	25.9	25.9	25.8	25.8	27.5	4	92.43	8	1.47	85.66	Chawia	CH	25	58	5	12	0	100	0.43	VO
17	AA35599	RMBZ	PG1617PK036	1617	yr1617	-3.35958	38.3434	1811.09	2017-01-27	7	2	female	female	81	41.1	26.6	26.6	26.5	26.5	28	12.1	99.94	20	1.6	130.43	Ngangao	NG	44	46	4	6	0	100	0.96	VO
18	AA36715	PMVG	PG1617AM034	1617	yr1617	-3.37082	38.3426	1758.08	2017-02-10	6	2	female	female	83	42.8	26.5	26.5	26.5	26.5	31.8	3.4	94.34	20	1.6	130.43	Ngangao	NG	34	54	3	5	4	100	0.63	VO
19	AA36714	OMVV	PG1617AM045	1617	yr1617	-3.35482	38.3379	1836.28	2017-02-10	11	2	male	male	88	44.3	28.3	28.4	28.5	28.4	32.8	3.4	99.55	18	1.59	130.43	Ngangao	NG	53	36	4	5	2	100	1.47	VO
20	A94742	VXGM	PG1617AM043	1617	yr1617	-3.37163	38.3434	1730.52	2017-02-12	5	2	female	female	84	41.9	26.4	26.4	26.4	26.3	29.7	2.9	99.19	20	1.6	130.43	Ngangao	NG	55	29	6	10	0	100	1.9	VO
21	AA36718	PMWZ	PG1617PK040	1617	yr1617	-3.3672	38.3425	1895.23	2017-02-12	11	2	female	female	82	41.3	27.3	27.3	27.2	27.2	27.5	4.6	99.76	18	1.59	130.43	Ngangao	NG	63	24	9	4	0	100	2.625	VO
22	AA36719	MPPG	PG1617AM059	1617	yr1617	-3.36124	38.3427	1828.29	2017-02-14	7	2	male	male	87	42.3	26.9	26.9	26.8	26.8	31.5	2.1	99.5	18	1.6	130.43	Ngangao	NG	28	51	1	15	5	100	0.55	VO
23	AA25897	YBYM	PG1617PK041	1617	yr1617	-3.48277	38.3455	1626.07	2017-02-16	9	2	male?	male	86	42	27.7	27.7	27.5	27.5	33	2.6	96.62	15	1.57	85.66	Chawia	CH	28	52	3	14	3	100	0.54	VO
24	AA36724	VGMV	PG1617LC034	1617	yr1617	-3.35484	38.3415	1788.05	2017-02-17	7	2	male	male	92	44	27.9	27.9	28	28	33.5	3.1	94.61	18	1.53	130.43	Ngangao	NG	28	58	5	9	0	100	0.48	VO
25	AA25720	MGRW	PG1617PK039	1617	yr1617	-3.36574	38.342	1910.54	2017-02-18	11	2	male	male	92	43.3	27.6	27.6	27.4	27.4	30.8	4.5	99.91	19	1.6	130.43	Ngangao	NG	19	52	9	19	1	100	0.37	VO
26	AA14506	BMBP	PG1617LC038	1617	yr1617	-3.35375	38.337	1814.46	2017-02-19	6	1	female	female	85	41.7	26.7	26.7	26.6	26.6	31	3.3	92.86	16	1.56	130.43	Ngangao	NG	40	38	7	11	4	100	1.05	VO
27	AA38810	MBVY	PG1819LC038	1819	yr1819	-3.35835	38.3428	1792.67	2018-11-14	6	2	female	female	82	39.4	26.5	26.4	26.5	26.4	30	13.4	99.2	19	1.59	130.43	Ngangao	NG	36	35	1	26	2	100	1.03	VO
28	AA10930	WYMW	PG1819PK014	1819	yr1819	-3.35287	38.3405	1814.15	2018-11-14	6	2	female	female	85	40.3	27.2	27.2	27.1	27.1	30.5	12.1	99.3	15	1.39	130.43	Ngangao	NG	17	54	4	25	0	100	0.31	VO
29	AA19606	XGWM	PG1819LC010	1819	yr1819	-3.48677	38.3459	1471.73	2018-11-16	6	2	female	female	84	41.7	26.7	26.4	26.5	26.4	28	14.7	94.64	9	1.36	85.66	Chawia	CH	42	40	1	12	5	100	1.05	VO
30	AA36622	ZBWM	PG1819CM009	1819	yr1819	-3.41258	38.2946	2051.77	2018-11-19	8	2	female	female	84	41	26.8	26.9	26.8	26.9	30.5	13.2	85.31	6	1.33	70.73	Vuria	small	35	48	3	14	0	100	0.73	VO
31	AA23139	ZWMW	PG1819LC039	1819	yr1819	-3.35777	38.3428	1828.54	2018-11-20	6	2	female	female	80	40.8	26.9	27	27	26.9	29.5	1	99.71	20	1.6	130.43	Ngangao	NG	48	30	4	17	1	100	1.6	VO
32	AA33084	MBOW	PG1819LC063	1819	yr1819	-3.35509	38.3432	1786.44	2018-11-26	12	2	female	female	80	40.9	26.3	26.4	26.4	26.5	29	10	99.96	19	1.6	130.43	Ngangao	NG	36	42	6	12	4	100	0.86	VO
33	AA25770	MWVB	PG1819LC044	1819	yr1819	-3.3562	38.3432	1811.72	2018-11-29	6	2	female	female	82	40.2	26.5	26.5	26.3	26.3	28	10.2	99.99	19	1.6	130.43	Ngangao	NG	35	42	3	20	0	100	0.83	VO
34	AA25862	XPMR	PG1819PK004	1819	yr1819	-3.48855	38.3462	1563.89	2018-11-30	6	1	female	female	80	40	25.5	25.6	25.4	25.3	27	5.2	79.48	18	1.59	85.66	Chawia	CH	41	40	5	11	3	100	1.03	VO
35	AA38823	MOGZ	PG1819AM005	1819	yr1819	-3.41341	38.2944	2093.82	2018-12-04	6	2	female	female	79	40.6	25.5	25.7	25.5	25.4	29.5	6.2	82.28	6	1.33	70.73	Vuria	small	41	40	5	12	2	100	1.03	VO
36	AA33099	MXGZ	PG1819LC029	1819	yr1819	-3.36987	38.3416	1818.87	2018-12-05	5	2	female	female	83	40.5	25.9	25.9	25.9	25.8	30	4	99.76	20	1.58	130.43	Ngangao	NG	35	53	4	5	3	100	0.66	VO
37	AA38405	GZMP	PG1819PK013	1819	yr1819	-3.35704	38.3454	1751.94	2018-12-12	8	2	male	male	91	38	28.8	28.8	28.8	28.6	34	4.3	98.64	19	1.59	130.43	Ngangao	NG	23	51	2	21	3	100	0.45	VO
38	AA14324	VZYM	PG1819PK028	1819	yr1819	-3.48383	38.3421	1594.84	2018-12-20	11	1	female	female	82	40.6	27.1	27.1	26.9	26.9	28	18.9	85.97	8	1.47	85.66	Chawia	CH	23	56	2	19	0	100	0.41	VO
39	AA38897	XZZM	PG1819JM002	1819	yr1819	-3.36905	38.3443	1784.63	2018-12-22	6	1	female	female	83	41.9	27.1	27.1	27	26.9	31	11.9	99.47	17	1.6	130.43	Ngangao	NG	61	26	0	12	1	100	2.35	VO
40	AA33067	WVMY	PG1819AM030	1819	yr1819	-3.36153	38.3423	1782.08	2018-12-28	6	1	female	female	81	40.4	26.6	26.5	26.5	26.6	28	6.5	99.94	18	1.6	130.43	Ngangao	NG	45	28	2	24	1	100	1.61	VO
41	AA10831	MBZV	PG1819PK027	1819	yr1819	-3.48151	38.3409	1574.18	2018-12-29	7	2	female	female	85	41.3	27.5	27.3	27.5	27.6	31	1	93.72	18	1.6	85.66	Chawia	CH	39	42	0	18	1	100	0.93	VO
42	AA38895	OOBM	PG1819AM028	1819	yr1819	-3.35458	38.3441	1759.21	2019-01-07	7	2	female	female	81	40.4	27.1	27.1	26.9	26.8	28	22.2	56.08	19	1.58	130.43	Ngangao	NG	41	42	5	7	5	100	0.98	VO
43	AA19249	VOXM	PG1819AM016	1819	yr1819	-3.48583	38.3495	1767.94	2019-01-10	12	2	female	female	83	41.2	26.5	26.5	26.4	26.4	26.5	45.6	92.25	14	1.47	85.66	Chawia	CH	61	32	2	5	0	100	1.91	VO
44	AA26943	VMXO	PG1819JM006	1819	yr1819	-3.40322	38.3008	1928.19	2019-01-13	6	2	female	female	81	39.3	26.2	26.2	26.2	26.2	28	11.3	64.17	11	1.47	20.79	Msidunyi	small	32	49	2	16	1	100	0.65	VO
45	AA33049	BWMV	PG1819PK030	1819	yr1819	-3.482	38.343	1761.55	2019-01-15	5	2	female	female	80	40.3	26.6	26.5	26.5	26.5	28	9.2	73.51	15	1.59	85.66	Chawia	CH	34	38	4	24	0	100	0.89	VO
46	AA38848	MRYX	PG1819OM036	1819	yr1819	-3.44442	38.3307	1790.55	2019-01-16	12	2	female	female	79	NA	26.5	26.6	26.5	26.4	28	12.2	80.67	15	1.58	0.7	Susu West Upper	small	18	61	3	16	2	100	0.3	VO
47	AA25796	PXMR	PG1819JM005	1819	yr1819	-3.405	38.2986	1947.44	2019-01-18	6	2	female	female	82	40.7	26.8	26.7	26.8	26.7	30	14	64.52	11	1.47	20.79	Msidunyi	small	58	34	4	2	2	100	1.71	VO
48	AA19123	GMXV	PG1819JM017	1819	yr1819	-3.47728	38.3406	1640.61	2019-01-21	8	1	female	female	82	41.9	26.9	27.1	26.8	26.9	28	7.3	90.33	12	1.56	85.66	Chawia	CH	32	56	3	9	0	100	0.57	VO
49	AA26987	PPWM	PG1819PK044	1819	yr1819	-3.4785	38.3401	1802.51	2019-01-24	10	1	female	female	81	41	26.8	26.9	26.7	26.7	26	9	97.54	17	1.52	85.66	Chawia	CH	34	54	4	7	1	100	0.63	VO
50	AA25861	PMBO	PG1819PK042	1819	yr1819	-3.4879	38.346	1551.16	2019-01-29	6	2	female	female	79	39.6	26.2	26.1	26	25.9	26.5	1.1	93.39	18	1.59	85.66	Chawia	CH	38	41	6	14	1	100	0.93	VO
51	AA14597	BPXM	PG1819PK047	1819	yr1819	-3.48567	38.3444	1595.48	2019-02-03	6	2	female	female	83	40.1	27.3	27.2	27.1	27.2	28	11.6	98.4	17	1.56	85.66	Chawia	CH	42	41	0	11	6	100	1.02	VO
52	AA25889	YMPZ	PG1819JM020	1819	yr1819	-3.36103	38.3446	1703.43	2019-02-05	6	1	female	female	85	40.9	26.5	26.4	26.3	26.4	28	4.4	95.83	15	1.59	130.43	Ngangao	NG	26	46	1	27	0	100	0.57	VO
53	AA36307	ZXGM	PG1819LC108	1819	yr1819	-3.48025	38.3405	1598.87	2019-02-08	7	2	female	female	83	NA	25.9	26	25.9	25.9	26	5.4	95.97	14	1.55	85.66	Chawia	CH	26	48	5	21	0	100	0.54	VO
54	AA38876	PBYM	PG1819PK041	1819	yr1819	-3.48273	38.3472	1572.6	2019-02-11	5	1	female	female	83	41.6	27.3	27.4	27.5	27.5	29.5	8	84.56	9	1.47	85.66	Chawia	CH	49	33	1	16	1	100	1.48	VO
55	AA36718	PMWZ	PG1819JM019	1819	yr1819	-3.36707	38.342	1819.18	2019-02-17	6	2	female	female	80	41.3	26.8	26.9	27.1	27	29	11.4	99.37	18	1.59	130.43	Ngangao	NG	41	42	2	15	0	100	0.98	VO
56	AA32902	YXMP	PG1819LC114	1819	yr1819	-3.48318	38.3427	1584.64	2019-02-18	7	2	female	female	83	39.9	25.8	25.9	25.8	25.9	27.5	NA	91.57	14	1.57	85.66	Chawia	CH	40	32	2	25	1	100	1.25	VO
57	AA32941	GMBV	PG1819LC115	1819	yr1819	-3.48143	38.344	1571.15	2019-02-19	7	2	female	female	81	40.2	26.7	26.7	26.5	26.6	27	4.4	94.64	15	1.59	85.66	Chawia	CH	26	47	4	22	1	100	0.55	VO
58	AA33044	MGGO	PG1819JM026	1819	yr1819	-3.3563	38.3444	1780.35	2019-02-19	6	2	female	female	81	40	26.3	26.3	26.4	26.5	29	6	91.44	20	1.58	130.43	Ngangao	NG	30	53	2	15	0	100	0.57	VO
59	AA26999	MPRZ	PG1819PK061	1819	yr1819	-3.36815	38.342	1743.41	2019-02-26	6	2	female	female	80	40	26	26	26.2	26.2	27.5	5.9	98.83	18	1.59	130.43	Ngangao	NG	42	41	7	10	0	100	1.02	VO
60	AA32941	GMBV	PG1920PK002	1920	yr1920	-3.48195	38.3434	1581.52	2019-12-06	6	2	female	female	80	39.8	26.7	26.6	26.7	26.7	28	8.14	85.46	15	1.59	85.66	Chawia	CH	36	49	0	13	2	100	0.73	MG
61	AA41221	BVGM	PG1920HM007	1920	yr1920	-3.44748	38.3316	1729.79	2019-12-16	6	2	female	female	82	39.8	27.6	27.6	27.8	27.8	28.5	21.59	87.83	12	1.43	13.2	Susu West Lower	small	28	52	2	14	4	100	0.54	MG
62	AA11471	BPMW	PG1920HM003	1920	yr1920	-3.44	38.3428	1712.9	2019-12-17	6	1	female	female	77	37.6	27	27.1	26.8	26.8	25	11.7	69.95	15	1.55	3	Susu West Upper	small	40	40	1	15	4	100	1	MG
63	AA33084	MBOW	PG1920PK009	1920	yr1920	-3.35464	38.3429	1785.16	2019-12-18	6	2	female	female	79	41	26.5	26.5	26.4	26.5	31.5	6.38	99.47	19	1.54	130.43	Ngangao	NG	47	41	0	10	2	100	1.15	MG
64	AA32940	WMXW	PG1920JM009	1920	yr1920	-3.47971	38.3422	1575.87	2019-12-19	7	1	female	female	83	39.8	25.7	25.8	25.5	25.5	29	6.7	95.57	16	1.58	85.66	Chawia	CH	24	64	0	8	4	100	0.38	MG
65	AA26943	VMXO	PG1920PK019	1920	yr1920	-3.40377	38.3009	1949.59	2019-12-22	7	1	female	female	81	39.5	26.7	26.7	26.8	26.7	28	42.38	90.02	9	1.41	20.79	Msidunyi	small	32	60	0	5	3	100	0.53	MG
66	AA19531	MZPW	PG1920PK011	1920	yr1920	-3.37134	38.3415	1825.06	2019-12-24	6	3	female	female	82	41.4	27.1	27	26.8	26.9	31	13.06	99.93	19	1.59	130.43	Ngangao	NG	49	44	0	7	0	100	1.11	MG
67	AA26920	MVXP	PG1920PK017	1920	yr1920	-3.40317	38.3329	NA	2019-12-27	7	1	female	female	82	39.1	27.6	27.6	27.7	27.6	28.5	15.97	66.26	13	1.56	2	Yale	small	20	73	2	5	0	100	0.27	MG
68	AA14460	GGPM	PG1920JM012	1920	yr1920	-3.36847	38.3405	1828.49	2019-12-29	6	2	female	female	82	39.9	27.8	27.8	27.7	27.8	31.5	NA	78.31	15	1.47	130.43	Ngangao	NG	53	40	3	3	1	100	1.33	MG
69	AA36549	ZMWV	PG1920AM027	1920	yr1920	-3.3704	38.3411	1801.24	2019-12-30	6	2	female	female	78	40	27.2	27.1	27.1	27.1	29.5	13.62	99.19	20	1.58	130.43	Ngangao	NG	33	48	0	16	3	100	0.69	MG
70	AA38930	MBZO	PG1920AM013	1920	yr1920	-3.36925	38.3429	1822.35	2019-12-31	6	1	female	female	82	40.4	27.5	27.6	27.6	27.6	30.5	11.79	99.87	18	1.59	130.43	Ngangao	NG	23	62	1	14	0	100	0.37	MG
71	AA41239	YBMG	PG1920AM030	1920	yr1920	-3.35667	38.3428	1811.54	2020-01-09	6	2	female	female	82	40.9	27.4	27.3	27.2	27.3	29	17.07	99.54	20	1.6	130.43	Ngangao	NG	60	27	2	9	2	100	2.22	MG
72	AA41201	ZPMO	PG1920HM009	1920	yr1920	-3.43214	38.3378	1717.24	2020-01-10	8	2	female	female	79	39	26.3	26.4	26.2	26.2	28	17.5	91.96	14	1.59	8.1	Fururu	small	14	56	0	27	3	100	0.25	MG
73	AA32940	WMXW	PG1920PK036	1920	yr1920	-3.48027	38.3428	1583.92	2020-01-21	6	2	female	female	83	40.8	26	25.9	25.8	25.9	28.5	6.11	96.65	15	1.59	85.66	Chawia	CH	12	72	1	11	4	100	0.17	MG
74	AA38990	PVMO	PG1920HM011	1920	yr1920	-3.44827	38.3317	1632.01	2020-01-25	7	2	female	female	77	40.3	25.7	25.7	25.6	25.6	26.5	5.86	96.51	18	1.57	13.2	Susu West Upper	small	19	67	0	11	3	100	0.28	MG
75	AA32938	RMYW	PG1920JM024	1920	yr1920	-3.48386	38.3446	1578.88	2020-01-31	7	2	female	female	84	40.8	27.5	27.4	27.2	27.3	31.5	6	96.51	16	1.57	85.66	Chawia	CH	13	70	2	12	3	100	0.19	MG
76	AA33099	MXGZ	PG1920PK043	1920	yr1920	-3.36997	38.3424	1809.73	2020-02-01	8	2	female	female	85	40.7	25.9	25.9	25.7	25.7	30.5	14.85	99.6	16	1.6	130.43	Ngangao	NG	19	63	1	14	3	100	0.3	MG
77	AA36541	ZMYY	PG1920LCXXX	1920	yr1920	-3.37199	38.3417	1791.28	2020-02-04	13	2	female	female	84	40.8	27.5	27.3	27	26.7	26	29.94	99.97	20	1.6	130.43	Ngangao	NG	22	71	0	5	2	100	0.31	MG
78	AA26917	MRGZ	PG1920PK042	1920	yr1920	-3.35208	38.3375	1805.14	2020-02-07	6	1	male	male	89	43.4	27.2	27	27	27	31	3.15	95.41	16	1.5	130.43	Ngangao	NG	28	58	1	11	2	100	0.48	MG
79	AA33068	WZZM	PG1920LC033	1920	yr1920	-3.36056	38.3425	1817.18	2020-02-10	7	1	female	female	84	41.1	27.1	27.1	27.2	27.1	29	3.32	98.57	18	1.59	130.43	Ngangao	NG	57	32	0	11	0	100	1.78	MG
80	AA36633	GRMW	PG1920PK041	1920	yr1920	-3.35667	38.3443	1799.26	2020-02-11	6	1	female	female	83	41.9	27.2	27.2	27.1	27.1	30	5.36	99.73	20	1.6	130.43	Ngangao	NG	14	71	0	9	6	100	0.2	MG
81	AA19259	WGMX	PG1920PK050	1920	yr1920	-3.35407	38.3379	1842.61	2020-02-12	6	1	male	male	94	44.1	28.4	28.4	28.2	28.2	34.5	2.34	99.65	16	1.53	130.43	Ngangao	NG	27	62	0	10	1	100	0.44	MG
82	AA23139	ZWMW	PG1920LC045	1920	yr1920	-3.35687	38.3418	NA	2020-02-12	10	1	female	female	82	41	27.1	27.2	27.1	27.1	28	13.5	99.36	18	1.59	130.43	Ngangao	NG	43	44	0	7	6	100	0.98	MG
83	AA14506	BMBP	PG1920LC037	1920	yr1920	-3.35359	38.3371	1815.81	2020-02-16	6	2	female	female	84	41.5	26.7	26.8	26.7	26.7	31.25	19.13	99.37	16	1.56	130.43	Ngangao	NG	34	52	4	7	3	100	0.65	MG
84	AA25861	PMBO	PG1920LC022	1920	yr1920	-3.48787	38.3457	1584.22	2020-02-17	6	2	female	female	80	39.9	26	26.1	26	25.9	26.5	7.73	94.43	18	1.59	85.66	Chawia	CH	22	56	0	15	7	100	0.39	MG
85	AA33083	MPRB	PG1920HM015	1920	yr1920	-3.43307	38.3389	NA	2020-02-17	11	2	female	female	81	39.1	26.2	26.2	26	26	26	13.53	99.79	19	1.59	8.1	Fururu	small	28	59	0	8	5	100	0.47	MG
86	AA41274	MZZO	PG1920PK052	1920	yr1920	-3.35475	38.3418	1786.94	2020-02-18	6	1	female	female	79	40.8	26.3	26.3	26.4	26.4	29	13.43	95.22	18	1.53	130.43	Ngangao	NG	33	60	0	5	2	100	0.55	MG
87	AA38895	OOBM	PG1920LC030	1920	yr1920	-3.3551	38.3441	1843.8	2020-02-24	8	1	female	female	81	39.5	26.8	26.9	26.7	26.8	28	40.17	68.63	19	1.58	130.43	Ngangao	NG	38	52	0	7	3	100	0.73	MG
88	AA19283	OPZM	PG1920PK062	1920	yr1920	-3.48418	38.3481	NA	2020-02-29	6	2	female	female	81	40.9	26.8	26.9	27	27	28.5	NA	94.63	18	1.59	85.66	Chawia	CH	29	64	0	7	0	100	0.45	MG
89	AA25872	ZPBM	PG1920LC062	1920	yr1920	-3.35527	38.343	NA	2020-03-02	5	1	male	male	92	43.6	28.2	28.2	28.6	28.6	35	NA	99.92	19	1.6	130.43	Ngangao	NG	17	66	2	12	3	100	0.26	MG
90	AA41281	YOOM	PG1920LC062	1920	yr1920	-3.35527	38.343	NA	2020-03-02	5	1	female	female	83	41.4	27.1	27.2	26.9	26.9	29.5	14.13	99.92	19	1.6	130.43	Ngangao	NG	41	49	0	6	4	100	0.84	MG
91	AA36603	MPXO	PG1920JM029	1920	yr1920	-3.47823	38.3413	NA	2020-03-03	5	2	female	female	83	40.8	26.5	26.6	26.6	26.5	29	19.25	98.32	16	1.59	85.66	Chawia	CH	16	78	1	4	1	100	0.21	MG
92	AA33044	MGGO	PG1920LC071	1920	yr1920	NA	NA	NA	2020-03-09	6	1	female	female	82	40	26.5	26.5	26.6	26.7	27.5	5.58	99.98	20	1.58	130.43	Ngangao	NG	41	48	0	9	2	100	0.85	MG
93	AA41287	VXMY	PG1920PK069	1920	yr1920	NA	NA	NA	2020-03-10	8	2	female	female	81	40.7	26.2	26.3	26.1	26.1	26.5	5.69	96.57	17	1.56	85.66	Chawia	CH	56	26	0	15	3	100	2.15	MG
94	AA14573	BPPM	PG1920LC064	1920	yr1920	NA	NA	NA	2020-03-12	8	2	male	male	94	44	27.8	27.8	27.7	27.7	34	7.75	99.83	16	1.6	130.43	Ngangao	NG	54	37	0	8	1	100	1.46	MG
95	AA33099	MXGZ	PG1920LC064	1920	yr1920	NA	NA	NA	2020-03-12	8	2	female	female	84	40.6	25.9	25.9	25.5	25.6	29	4.44	99.83	16	1.6	130.43	Ngangao	NG	59	29	0	5	7	100	2.03	MG
96	AA38924	VBMB	PG1920JM031	1920	yr1920	NA	NA	NA	2020-03-13	5	1	female	female	85	41.6	25.7	25.8	25.9	25.9	30	7.57	99.6	19	1.6	130.43	Ngangao	NG	36	59	0	5	0	100	0.61	MG
97	AA36669	YMWG	PG1920LC063	1920	yr1920	NA	NA	NA	2020-03-17	8	3	female	female	80	41.9	26.5	26.5	26.3	26.3	29.5	5.09	99.74	19	1.59	130.43	Ngangao	NG	54	41	0	5	0	100	1.32	MG

## Sheet: metadata
Heterophil-to-lymphocyte ratio varies with habitat fragmentation and canopy cover in a tropical understory insectivore
Vincent Otieno Onyango, Magdalena Ginko, George Gatere Ndiritu, Laurence Cousseau, Janne Heiskanen, Gladys Nyakeru Kung`u, Peter Njoroge, Mwangi Githiru, Petri Pellikka, Luc Lens, Beate Apfelbeck
ringno	ring number
CLR	colour ring combination
nestID	nest ID
year	season (16/17, 18/19, 19/20)
YR	season
LAT	latitude
LON	longitude
ALT	altitude
date	date of capture
agenestlings	age of nestlings
nonestlings	number of nestlings
sex	sex (determined during capture)
DNAsex	sex (molecular sexing)
wing	wing length
head	head length
TR1	length of right tarsus (1. measurement)
TR2	length of right tarsus (2. measurement)
TL1	length of left tarsus (1. measurement)
TL2	length of left tarsus (2. measurement)
weight	weight
Cobase	baseline corticosterone
cc3	canopy cover (LiDAR)
PGcanopycover	vertical vegetation structure (sum of occurrences of vegetation above 9m)
VVH	vertical vegetation structure (Shannon Wiener diversity)
fragsize	fragment size (ha)
fragment	fragment ID
fragcombined	fragment category (small fragments combined)
heterophils	heterophil count
lymphocytes	lymphocyte count
basophils	basophils count
monocytes	monocytes count
eosinophils	eosinophils count
Sum	number of cells counted
HL	H:L ratio
observer	observer H:L ratio
